# Supplementary material for: An FDA-approved drug structurally and phenotypically corrects the K210del mutation in genetic cardiomyopathy models
Source: J Clin Invest. 2025 Feb 17;135(4):e174081. doi: 10.1172/JCI174081 (PMC11827848; doi:10.1172/JCI174081)
Supplement: Supporting data values [file jci-135-174081-s111.xlsx]

## Sheet: Fig 1A
Conc. (uM)	WT								ΔK210
0	100	100	100	100	100	100	100	100	100	100	100	100	100	100	100	100
0.05	16.6667	20	33.3333	33.3333	40	50	25	33.3333	66.6667	63.6364	61.5385	66.6667	50	69.2308	64.2857	81.8182
0.1	0	0	0	16.6667	20	25	0	0	50	45.4545	46.1538	44.4444	21.4286	46.1538	42.8571	45.4545
0.2	0	0	0	0	0	0	0	0	41.6667	36.3636	46.1538	33.3333	21.4286	46.1538	42.8571	45.4545
0.4	0	0	0	0	0	0	0	0	41.6667	27.2727	30.7692	22.2222	14.2857	38.4615	35.7143	36.3636
0.5	0	0	0	0	0	0	0	0	33.3333	27.2727	30.7692	22.2222	7.14286	30.7692	28.5714	36.3636
0.6	0	0	0	0	0	0	0	0	25	18.1818	23.0769	11.1111	7.14286	30.7692	28.5714	18.1818
0.8	0	0	0	0	0	0	0	0	16.6667	9.09091	15.3846	11.1111	0	15.3846	14.2857	9.09091
1	0	0	0	0	0	0	0	0	8.33333	0	7.69231	0	0	7.69231	0	9.09091
5	0	0	0	0	0	0	0	0	0	0	0	0	0	0	0	0
10	0	0	0	0	0	0	0	0	0	0	0	0	0	0	0	0
50	0	0	0	0	0	0	0	0	0	0	0	0	0	0	0	0
100	0	0	0	0	0	0	0	0	0	0	0	0	0	0	0	0

## Sheet: Fig 2J
Conc. (uM)	WT								WT-Risedronate-1µM
0	100	100	100	100	100	100	100	100	100	100	100	100	100	100	100	100
0.05	16.6667	20	33.3333	33.3333	40	50	25	33.3333	50	50	57.1429	62.5	42.8571	50	42.8571	50
0.1	0	0	0	16.6667	20	25	0	0	12.5	12.5	0	25	14.2857	12.5	14.2857	12.5
0.2	0	0	0	0	0	0	0	0	0	0	0	12.5	0	0	0	0
0.4	0	0	0	0	0	0	0	0	0	0	0	0	0	0	0	0
0.5	0	0	0	0	0	0	0	0	0	0	0	0	0	0	0	0
0.6	0	0	0	0	0	0	0	0	0	0	0	0	0	0	0	0
0.8	0	0	0	0	0	0	0	0	0	0	0	0	0	0	0	0
1	0	0	0	0	0	0	0	0	0	0	0	0	0	0	0	0
5	0	0	0	0	0	0	0	0	0	0	0	0	0	0	0	0
10	0	0	0	0	0	0	0	0	0	0	0	0	0	0	0	0
50	0	0	0	0	0	0	0	0	0	0	0	0	0	0	0	0
100	0	0	0	0	0	0	0	0	0	0	0	0	0	0	0	0

## Sheet: Fig 2K
Conc. (uM)	ΔK210								ΔK210-Risedronate-1µM
0	100	100	100	100	100	100	100	100	100	100	100	100	100	100	100	100
0.05	66.6667	63.6364	61.5385	66.6667	50	69.2308	64.2857	81.8182	42.8571	50	57.1429	55.5556	55.5556	50	60	33.3333
0.1	50	45.4545	46.1538	44.4444	21.4286	46.1538	42.8571	45.4545	14.2857	25	28.5714	33.3333	44.4444	25	20	16.6667
0.2	41.6667	36.3636	46.1538	33.3333	21.4286	46.1538	42.8571	45.4545	14.2857	12.5	14.2857	33.3333	33.3333	12.5	20	16.6667
0.4	41.6667	27.2727	30.7692	22.2222	14.2857	38.4615	35.7143	36.3636	0	12.5	14.2857	22.2222	22.2222	12.5	10	0
0.5	33.3333	27.2727	30.7692	22.2222	7.14286	30.7692	28.5714	36.3636	0	0	0	11.1111	22.2222	0	10	0
0.6	25	18.1818	23.0769	11.1111	7.14286	30.7692	28.5714	18.1818	0	0	0	0	11.1111	0	10	0
0.8	16.6667	9.09091	15.3846	11.1111	0	15.3846	14.2857	9.09091	0	0	0	0	0	0	0	0
1	8.33333	0	7.69231	0	0	7.69231	0	9.09091	0	0	0	0	0	0	0	0
5	0	0	0	0	0	0	0	0	0	0	0	0	0	0	0	0
10	0	0	0	0	0	0	0	0	0	0	0	0	0	0	0	0
50	0	0	0	0	0	0	0	0	0	0	0	0	0	0	0	0
100	0	0	0	0	0	0	0	0	0	0	0	0	0	0	0	0

## Sheet: Fig 3C
Control	DCM	DCM-corrected
7.73	5.67	7.02
7.48	5.22	7.18
7.56	5.54	7.34
6.96	5.52	7.65
7.31	5.66	7.4
6.9	6.33	7.28
7.19	5.92	7.6
8.43	5.59	6.76
7.9	6.09	7.63
6.76	5.69	7.09

## Sheet: Fig 3D
	DCM-Corrected					DCM
D0	11	11.6	10.1	11	9.14	5.92	6.93	6.24	6.05	5.81
D2	11.2	10.7	8.69	10.9	8.66	5.88	5.85	5.02	4.87	4.74
D7	10.6	11.7	8.65	10.5	9.6	5.65	4.94	3.94	5.34	5.15

## Sheet: Fig 3E
	DCM_corrected					Zelodronic acid (H)					Zelodronic acid (L)
D0	9.31	7.28	7.95	7.82	7.55	7.85	8.22	7.6	7.63	8.19	7.96	7.18	8.19	7.85	7.87
D2	10.2	10.7	11.1	9.6	11.7	11.4	11.5	9.85	11.8	11	10.5	12.2	11.2	10.3	9.86
D7	11.3	8.61	9.9	9.11	8.87	10.3	11.5	9.38	9.14	10.3	9.47	9.81	10.2	9.41	9.5
	DCM_corrected					Pamidronate (H)					Pamidronate (L)
D0	10.4	10.4	11.7	10.5	11.3	11.2	11.8	10.2	10.8	9.96	11.2	10.5	9.74	11.6	11.1
D2	9.93	9.19	11.2	9.56	9.6	11	10.1	9.67	10.3	7.93	9.35	10.5	9.44	9.56	9.79
D7	9.46	10.4	10.5	9.1	10.2	11.5	9.7	9.69	8.73	7.97	9.27	10.2	8.93	9.67	10
	DCM_corrected					Risedronate (H)					Risedronate (L)
D0	11.1	9.64	10.1	10.4	9.08	10.7	10.4	9.69	9.08	9.72	10.4	11.3	10.6	10.6	9.58
D2	10	8.56	9.27	8.66	8.37	8.86	10.5	7.94	8.33	8.32	10.7	10.6	10.4	8.5	8.51
D7	9.4	11.1	8.29	9.76	9.91	9.23	8.86	7.97	8.62	7.46	8.73	9.53	8.11	8.28	8.21

## Sheet: Fig 3F
	DCM					Zelodronic acid (H)					Zelodronic acid (L)
D0	3.69	4.72	4.63	5.01	3.78	4.33	5.02	4.66	3.82	3.81	3.94	4.75	3.59	4.42	3.61
D2	4.57	5.06	4.32	3.97	4.94	4.34	3.91	4.26	2.97	3.98	4.38	4.89	4.04	4.61	3.03
D7	4.14	5.92	3.74	3.28	4.29	4.11	3.57	4.66	3.93	3.41	4.73	4.13	3.53	3.89	3.16
	DCM					Pamidronate (H)					Pamidronate (L)
D0	5.6	5.39	5.73	5.7	6.45	5.78	4.72	5.38	5.82	5.49	6.78	5.67	4.97	5.74	5.61
D2	4.81	4.73	4.73	5.2	5.06	5.73	4.6	4.6	5.5	4.71	5.78	3.98	4.12	3.78	4.9
D7	4.59	3.78	5.27	4.35	4.38	5.55	5.28	3.52	4.85	3.57	4.61	3.57	4.16	4.5	4.77
	DCM					Risedronate (H)					Risedronate (L)
D0	6.14	5.99	5.35	6.41	5.57	6.32	5.89	5.38	6.3	5.57	5.26	5.52	5.98	5.86	5.44
D2	4.94	5.19	4.44	4.87	4.31	5.43	5.3	5.26	5.08	6.35	4.78	4.36	4.8	5.88	5.46
D7	4.81	4.74	4.16	4.27	5.14	7.64	8.15	7.47	7.75	7.7	6.66	6.57	5.69	5.84	6.01

## Sheet: Fig 4B
pCa	Wt			K210+/-
	Mean	SD	N	Mean	SD	N
9	0	0	8	0	0	8
6	0.012559	0.007035	8	0.004596	0.004358	8
5.8	0.099885	0.044022	8	0.032122	0.018	8
5.7	0.324459	0.028507	8	0.121312	0.0488	8
5.6	0.511342	0.009057	8	0.240313	0.072107	8
5.4	0.758062	0.029124	8	0.653786	0.079411	8
4.5	1	0	8	1	0	8

## Sheet: Fig 4C
pCa	Wt Control			Wt + 0.5mM Rd			K210+/- Control			K210+/- + 0.5mM Rd
	Mean	SD	N	Mean	SD	N	Mean	SD	N	Mean	SD	N
9	0	0	3	0	0	3	0	0	3	0	0	3
6	0.314661	0.133091	3	0.314661	0.133091	3	0.228106	0.140402	3	0.901312	0.153238	3
5.8	4.42212	1.47802	3	4.2642	1.66956	3	1.70258	0.275844	3	6.34866	0.784356	3
5.7	12.5042	0.992274	3	12.8561	0.861607	3	5.41963	0.194716	3	11.9095	0.759258	3
5.6	22.0839	0.598219	3	24.8464	1.25401	3	11.1493	0.320999	3	19.9609	0.586944	3
5.4	29.0762	0.613129	3	29.287	0.901664	3	23.992	0.788766	3	31.7312	0.187515	3
4.5	38.1419	0.655682	3	38.6968	0.887725	3	36.96	0.55332	3	37.2818	0.573946	3

## Sheet: Fig 4D
Wt Control	Wt + 0.5mM Rd	K210+/- Control	K210+/- + 0.5mM Rd
11.7589	11.8569	5.47385	10.9554
11.8471	12.7516	5.15871	11.9598
13.9066	13.9597	5.62633	12.8132

[truncated: 18 more sheets: Fig 4E, Fig 4F, Fig 5B, Fig 5D, Fig 5E, Fig 5F, Fig 5G, Fig 5I, FigS9A, FigS9B, FigS9C, FigS9D, FigS10A, FigS10B, Fig S10E, FigS10F, FigS11A, FigS11C]
